# Supplementary material for: The Transmissibility of Highly Pathogenic Avian Influenza in Commercial Poultry in Industrialised Countries
Source: PLoS One. 2007 Apr 4;2(4):e349. doi: 10.1371/journal.pone.0000349 (PMC1831494; doi:10.1371/journal.pone.0000349)
Supplement: Table S1 — Time Series of the Epidemics (0.00 MB TXT) [file pone.0000349.s002.txt]

Italy, 1999 - 2000:
date	number of new cases
05 December 1999	2
09 December 1999	1
10 December 1999	2
12 December 1999	1
13 December 1999	3
15 December 1999	2
16 December 1999	3
17 December 1999	1
18 December 1999	2
19 December 1999	3
20 December 1999	3
21 December 1999	1
22 December 1999	8
23 December 1999	12
24 December 1999	5
25 December 1999	6
26 December 1999	3
27 December 1999	4
28 December 1999	7
29 December 1999	4
30 December 1999	9
31 December 1999	6
01 January 2000	4
02 January 2000	5
03 January 2000	10
04 January 2000	6
05 January 2000	7
06 January 2000	4
07 January 2000	5
08 January 2000	6
09 January 2000	9
10 January 2000	8
11 January 2000	4
12 January 2000	11
13 January 2000	7
14 January 2000	9
15 January 2000	3
16 January 2000	9
17 January 2000	4
18 January 2000	5
19 January 2000	9
20 January 2000	5
21 January 2000	1
23 January 2000	10
24 January 2000	9
25 January 2000	3
26 January 2000	8
27 January 2000	6
28 January 2000	3
29 January 2000	4
30 January 2000	15
31 January 2000	5
01 February 2000	7
02 February 2000	6
03 February 2000	6
04 February 2000	4
05 February 2000	4
06 February 2000	8
07 February 2000	6
08 February 2000	3
09 February 2000	5
10 February 2000	4
11 February 2000	2
12 February 2000	2
13 February 2000	2
14 February 2000	3
15 February 2000	2
16 February 2000	3
17 February 2000	1
19 February 2000	3
20 February 2000	1
22 February 2000	1
23 February 2000	3
26 February 2000	2
27 February 2000	4
29 February 2000	3
01 March 2000	1
02 March 2000	2
04 March 2000	1
06 March 2000	1
07 March 2000	1
14 March 2000	2
15 March 2000	3
18 March 2000	1
22 March 2000	2
04 April 2000	1
British Columbia, Canada, 2004
date	number of new cases
17 February 2004	1
08 March 2004	1
13 March 2004	2
19 March 2004	3
25 March 2004	1
28 March 2004	10
29 March 2004	3
30 March 2004	2
31 March 2004	3
01 April 2004	3
02 April 2004	1
05 April 2004	1
08 April 2004	1
09 April 2004	2
10 April 2004	1
13 April 2004	4
15 April 2004	2
20 April 2004	5
22 April 2004	1
23 April 2004	2
25 April 2004	1
04 May 2004	1
13 May 2004	1
18 May 2004	1
Gelderse Vallei, Netherlands, 2003
date	number of new cases
16 February 2003	1
18 February 2003	2
19 February 2003	1
20 February 2003	1
23 February 2003	3
24 February 2003	5
25 February 2003	2
26 February 2003	5
27 February 2003	9
28 February 2003	9
01 March 2003	2
02 March 2003	3
03 March 2003	3
04 March 2003	4
05 March 2003	9
06 March 2003	7
07 March 2003	6
08 March 2003	4
09 March 2003	10
10 March 2003	5
11 March 2003	8
12 March 2003	5
13 March 2003	4
14 March 2003	7
15 March 2003	3
16 March 2003	3
17 March 2003	8
18 March 2003	11
19 March 2003	6
20 March 2003	5
21 March 2003	4
22 March 2003	6
23 March 2003	9
24 March 2003	5
25 March 2003	9
26 March 2003	1
27 March 2003	2
28 March 2003	2
Limburg, Netherlands, 2003
date	number of new cases
24 March 2003	1
28 March 2003	1
29 March 2003	1
01 April 2003	3
03 April 2003	3
04 April 2003	2
05 April 2003	1
06 April 2003	3
07 April 2003	3
08 April 2003	1
09 April 2003	2
10 April 2003	2
11 April 2003	2
12 April 2003	3
13 April 2003	1
14 April 2003	1
15 April 2003	2
16 April 2003	2
17 April 2003	1
18 April 2003	2
19 April 2003	2
24 April 2003	1
