# Supplementary material for: The Transmissibility of Highly Pathogenic Avian Influenza in Commercial Poultry in Industrialised Countries
Source: PLoS One. 2007 Apr 4;2(4):e349. doi: 10.1371/journal.pone.0000349 (PMC1831494; doi:10.1371/journal.pone.0000349)
Supplement: Code S4 — header file for Code S3 (0.00 MB TXT) [file pone.0000349.s006.txt]

#include <stdio.h>
#include <stdlib.h>
#include <stddef.h>
#include <math.h>
#include <string.h>
#include <signal.h>
#include <time.h>
#include <errno.h>
#include <time.h>
#include "ranlib.h"

#define ERR_CRITICAL(x) {fprintf(stderr, x); exit(1);}
#define GET_PSUM \
	for (j=0;j<ndim;j++) {\
	for(sum=0.0,i=0;i<mpts;i++) sum += P[i].index.array[j];\
	psum.index.array[j]=sum;}
#define SWAP(a,b) {swap=(a);(a)=(b);(b)=swap;}

#define CHISQ 3.84146
#define TINY 1.0e-10	//A very small number.
#define SMALL 1.0e-5	//A small number.
#define NMAX 5000	//Maximum allowed number of function evaluations.
#define NO_X 501
#define MAX_CHANGE 10

#define NUM_INTERVAL 2	//number of time intervals to be estimated separately
#define NUM_PARAM 2*NUM_INTERVAL	//number of parameters read into GP.

typedef struct VPARAM {
	double Value, Min, Max, Scale;
	int Scan;
} vparam;

typedef struct PARAMLIST {
	vparam kappa[NUM_INTERVAL], eta[NUM_INTERVAL];
} paramlist;

typedef struct PARAM {
	union	{	paramlist named;
				vparam array[NUM_PARAM];
			} index ;
} param;

typedef struct WORKLIST {
	double kappa[NUM_INTERVAL], eta[NUM_INTERVAL];
} worklist;

typedef struct WORKPARAM {
	union	{	worklist named;
				double array[NUM_PARAM];
			} index ;
} workparam;
