# Supplementary material for: The Transmissibility of Highly Pathogenic Avian Influenza in Commercial Poultry in Industrialised Countries
Source: PLoS One. 2007 Apr 4;2(4):e349. doi: 10.1371/journal.pone.0000349 (PMC1831494; doi:10.1371/journal.pone.0000349)
Supplement: Code S6 — header file for Code S5 (0.00 MB TXT) [file pone.0000349.s008.txt]

#include <stdio.h>
#include <stdlib.h>
#include <stddef.h>
#include <math.h>
#include <string.h>
#include <signal.h>
#include <time.h>
#include <errno.h>
#include <time.h>
#include "ranlib.h"
/*-------------------------------------------------------------------------------------------*/
/*-------------------------------------------------------------------------------------------*/

#define ERR_CRITICAL(x) {fprintf(stderr, x); exit(1);}

/*-------------------------------------------------------------------------------------------*/
/*-------------------------------------------------------------------------------------------*/
typedef struct PARAM {
	double kappa, eta;
} param;
