# Supplementary material for: The Transmissibility of Highly Pathogenic Avian Influenza in Commercial Poultry in Industrialised Countries
Source: PLoS One. 2007 Apr 4;2(4):e349. doi: 10.1371/journal.pone.0000349 (PMC1831494; doi:10.1371/journal.pone.0000349)
Supplement: Code S7 — Source code for estimating R0 and the confidence intervals based on the uncertainties inherent in the estimation procedure and the uncertainty of the generation time distribution, shown in Figure 3. (0.02 MB TXT) [file pone.0000349.s009.txt]

#include "TotCI_Ri.h"

/*-------------------------------------------------------------------------------------------*/
/*-------------------------------------------------------------------------------------------*/
//Function Declarations:

void ReadDates(int NoDates, char *DatesFile, int *Dates);
void ReadParams(int SampleGenTime, char *ParamFile, char *OptParamFile, double *kappa_opt, 
				double *eta_opt, double *kappa, double *eta);
void CalcRDistOpt(int NoDates, int *Dates, double kappa, double eta, double **matrix, 
			   double **RDist, double *R0list);
void CalcRDist(int index, int NoDates, int *Dates, double kappa, double eta, double **matrix, 
			   double **RDist, double **RSample);
	double weibullPDF(double x, double kappa, double eta);
void SampleRi(int index, int NoDates, double **RDist, double **RSampleTot);
int NDistOutput(char *OutputFile, int NSample, int NoDates, double **RSampleTot);
void CalcMeanR(int Npre, int NSample, double **RSampleTot, double *meanRSampleTot);
double CalcMeanROpt(int Npre, double *R0list);
void CalcMaxR(int NoDates, int NSample, double **RSampleTot, double *maxRSampleTot);
double CalcMaxROpt(int NoDates, double *R0list);
void sort(int n, double *arr);
void OutputMeanMax(char *OutputFile, double meanR, double maxR, double meanCImin, 
				double meanCImax, double maxCImin, double maxCImax);
void OutputData(int NoDates, char *OutputFile, int *Dates, double *R0list, double *CIminGT, 
				double *CImaxGT, double *CIminTot, double *CImaxTot);


/*-------------------------------------------------------------------------------------------*/
//Global variables:

long seed, rcount;
/*-------------------------------------------------------------------------------------------*/
/*-------------------------------------------------------------------------------------------*/
int main(int argc, char *argv[])
{
	char DatesFile[255], ParamFile[255], OptParamFile[255], OutputFile[255];
	int NoDates, Npre, SampleGenTime, SampleR, NoEps;
	int *Dates;
	double *kappa, *eta, kappa_opt, eta_opt;
	double **matrix, **RDist;
	double *R0list, *CIminGT, *CImaxGT, *CIminTot, *CImaxTot;
	double **RSampleGT, **RSampleTot, *meanRSampleTot, *maxRSampleTot;
	double meanR, meanRCImin, meanRCImax, maxR, maxRCImin, maxRCImax;
	int i, j;

	printf("Hello from TotCI_Ri.\n");

	if(argc<10)
		ERR_CRITICAL("Syntax: <Npre> <NoDates> <DatesFile> <ParamFile> <OptParamFile> <OutputFile> <SampleGenTime> <SampleR> <seed>\n");
	sscanf_s(argv[1], "%d", &Npre);
	sscanf_s(argv[2], "%d", &NoDates);
	sscanf_s(argv[3], "%s", DatesFile, sizeof(DatesFile));
	sscanf_s(argv[4], "%s", ParamFile, sizeof(ParamFile));
	sscanf_s(argv[5], "%s", OptParamFile, sizeof(OptParamFile));
	sscanf_s(argv[6], "%s", OutputFile, sizeof(OutputFile));
	sscanf_s(argv[7], "%d", &SampleGenTime);
	sscanf_s(argv[8], "%d", &SampleR);
	sscanf_s(argv[9], "%d", &seed);

	if(seed>0) seed=-seed;
	if(seed==0) {
		seed=(long)time(NULL);
		if(seed>0) seed=-seed;
	}
	ran3(&seed);

	if( (Dates=(int *) calloc(NoDates, sizeof(int)))==0 )
		ERR_CRITICAL("main: Unable to allocate memory for Dates.\n");
	if( (kappa=(double *) calloc(SampleGenTime, sizeof(double)))==0 )
		ERR_CRITICAL("main: Unable to allocate memory for kappa.\n");
	if( (eta=(double *) calloc(SampleGenTime, sizeof(double)))==0 )
		ERR_CRITICAL("main: Unable to allocate memory for eta.\n");
	if( (matrix=dmatrix(0, NoDates-1, 0, NoDates-1))==0 )
		ERR_CRITICAL("main: Unable to allocate memory for matrix.\n");
	if( (RDist=dmatrix(0, NoDates-1, 0, NoDates))==0 )
		ERR_CRITICAL("main: Unable to allocate memory for RDist.\n");
	if( (R0list=(double *) calloc(NoDates, sizeof(double)))==0 )
		ERR_CRITICAL("main: Unable to allocate memory for R0list.\n");
	if( (RSampleGT=dmatrix(0, NoDates-1, 0, SampleGenTime))==0 )
		ERR_CRITICAL("main: Unable to allocate memory for RSampleGT.\n");
	if( (RSampleTot=dmatrix(0, NoDates, 0, SampleGenTime*SampleR))==0 )
		ERR_CRITICAL("main: Unable to allocate memory for RSampleTot.\n");
	if( (meanRSampleTot=(double *) calloc(SampleGenTime*SampleR, sizeof(double)))==0 )
		ERR_CRITICAL("main: Unable to allocate memory for meanRSampleTot.\n");
	if( (maxRSampleTot=(double *) calloc(SampleGenTime, sizeof(double)))==0 )
		ERR_CRITICAL("main: Unable to allocate memory for maxRSampleTot.\n");
	if( (CIminGT=(double *) calloc(NoDates, sizeof(double)))==0 )
		ERR_CRITICAL("main: Unable to allocate memory for CIminGT.\n");
	if( (CImaxGT=(double *) calloc(NoDates, sizeof(double)))==0 )
		ERR_CRITICAL("main: Unable to allocate memory for CImaxGT.\n");
	if( (CIminTot=(double *) calloc(NoDates, sizeof(double)))==0 )
		ERR_CRITICAL("main: Unable to allocate memory for CIminTot.\n");
	if( (CImaxTot=(double *) calloc(NoDates, sizeof(double)))==0 )
		ERR_CRITICAL("main: Unable to allocate memory for CImaxTot.\n");


	ReadDates(NoDates, DatesFile, Dates);
	ReadParams(SampleGenTime, ParamFile, OptParamFile, &kappa_opt, &eta_opt, kappa, eta);

	CalcRDistOpt(NoDates, Dates, kappa_opt, eta_opt, matrix, RDist, R0list);
	meanR=CalcMeanROpt(Npre, R0list);
	maxR=CalcMaxROpt(NoDates, R0list);

	for(i=0;i<SampleGenTime;i++) {
		CalcRDist(i, NoDates, Dates, kappa[i], eta[i], matrix, RDist, RSampleGT);
		for(j=0;j<SampleR;j++) {
			SampleRi(i*SampleR+j, NoDates, RDist, RSampleTot); 
		}
	}
	NoEps=NDistOutput(OutputFile, SampleGenTime*SampleR, NoDates, RSampleTot);
	printf("%d of %d simulated epis are of size %d.\n", NoEps, SampleGenTime*SampleR, NoDates);

	CalcMeanR(Npre, SampleGenTime*SampleR, RSampleTot, meanRSampleTot);
	CalcMaxR(NoDates, SampleGenTime, RSampleGT, maxRSampleTot);

	for(i=0;i<NoDates;i++) {
		sort(SampleGenTime, RSampleGT[i]);
		CIminGT[i]=RSampleGT[i][(int) (SampleGenTime*(1.0-CI_WIDTH)/2.0+0.5)];
		CImaxGT[i]=RSampleGT[i][(int) (SampleGenTime*(1.0+CI_WIDTH)/2.0+0.5)];

		sort(SampleGenTime*SampleR, RSampleTot[i]);
		CIminTot[i]=RSampleTot[i][(int) (SampleGenTime*SampleR*(1.0-CI_WIDTH)/2.0+0.5)];
		CImaxTot[i]=RSampleTot[i][(int) (SampleGenTime*SampleR*(1.0+CI_WIDTH)/2.0+0.5)];

		sort(SampleGenTime*SampleR, meanRSampleTot);
		meanRCImin=meanRSampleTot[(int) (SampleGenTime*SampleR*(1.0-CI_WIDTH)/2.0+0.5)];
		meanRCImax=meanRSampleTot[(int) (SampleGenTime*SampleR*(1.0+CI_WIDTH)/2.0+0.5)];

		sort(SampleGenTime, maxRSampleTot);
		maxRCImin=maxRSampleTot[(int) (SampleGenTime*(1.0-CI_WIDTH)/2.0+0.5)];
		maxRCImax=maxRSampleTot[(int) (SampleGenTime*(1.0+CI_WIDTH)/2.0+0.5)];
	}

	//Output mean and max R + CIs:
	OutputMeanMax(OutputFile, meanR, maxR, meanRCImin, meanRCImax, maxRCImin, maxRCImax);
	OutputData(NoDates, OutputFile, Dates, R0list, CIminGT, CImaxGT, CIminTot, CImaxTot);


	free(Dates);
	free(kappa);
	free(eta);
	free_dmatrix(matrix, 0, NoDates-1, 0, NoDates-1);
	free_dmatrix(RDist, 0, NoDates-1, 0, NoDates);
	free(R0list);
	free_dmatrix(RSampleGT, 0, NoDates-1, 0, SampleGenTime);
	free_dmatrix(RSampleTot, 0, NoDates, 0, SampleGenTime*SampleR);
	free(meanRSampleTot);
	free(maxRSampleTot);
	free(CIminGT);
	free(CImaxGT);
	free(CIminTot);
	free(CImaxTot);

	printf("Good Bye.\n");
	return 0;
}
/*-------------------------------------------------------------------------------------------*/
/*-------------------------------------------------------------------------------------------*/
void ReadDates(int NoDates, char *DatesFile, int *Dates)
{
	FILE *indat;
	int i;
	int eofind=1;

	if( (fopen_s(&indat, DatesFile, "r"))!=0)
		ERR_CRITICAL("ReadDates: Unable to open file for input.\n");

	for(i=0;i<NoDates && eofind>=0;i++){
		eofind=fscanf_s(indat, "%d", &Dates[i]);
	}
	if(eofind<0) 
		ERR_CRITICAL("ReadDates: dates input file does not contain enough dates.\n");
	fclose(indat);

	printf("Successfully read list of dates.\n");

}
/*-------------------------------------------------------------------------------------------*/
/*-------------------------------------------------------------------------------------------*/
void ReadParams(int SampleGenTime, char *ParamFile, char *OptParamFile, double *kappa_opt, 
				double *eta_opt, double *kappa, double *eta)
{
	FILE *indat;
	int j, eofind=1;
	double temp;

	if( (fopen_s(&indat, ParamFile, "r"))!=0)
		ERR_CRITICAL("ReadParam: Unable to open ParamFile for input.\n");

	for(j=0;j<SampleGenTime && eofind>=0;j++) {
		eofind=fscanf_s(indat, "%lg %lg %lg", &temp, &kappa[j], &eta[j]);
	}
	if(eofind<0) 
		ERR_CRITICAL("ReadParams: not enough values of kappa and eta in ParamFile.\n");
	fclose(indat);

	if( (fopen_s(&indat, OptParamFile, "r"))!=0)
		ERR_CRITICAL("ReadParam: Unable to open OptParamFile for input.\n");
	fscanf_s(indat, "%lg %lg", kappa_opt, eta_opt);
	fclose(indat);


	printf("Successfully read Params.\n");
}
/*-------------------------------------------------------------------------------------------*/
/*-------------------------------------------------------------------------------------------*/
void CalcRDistOpt(int NoDates, int *Dates, double kappa, double eta, double **matrix, 
			   double **RDist, double *R0list)
//Calculates the estimates of R for each date, 
//and returns the cumulative distributions for Ri in matrix.
{
	int i, j, r, timediffij;
	double *norm;

	if( (norm=(double *) calloc(NoDates, sizeof(double)))==0 )
		ERR_CRITICAL("CalcRDist: unable to allocate memory for norm.\n");

	for(i=0;i<NoDates;i++) {
		for(j=0;j<NoDates;j++) {
			timediffij=Dates[j]-Dates[i];
			if(timediffij>0 /*&& timediffij<=30*/ && i!=j){ //i can infect j if i was earlier, 
														//but less than 30 days before, 
														//and i cannot infect itself.
				matrix[i][j] = weibullPDF(timediffij, kappa, eta);
			}
			else { matrix[i][j]=0; }
		}
	}

	//Normalisation of matrix
	for(j=0;j<NoDates;j++) {
		norm[j]=0.0;
		for(i=0;i<NoDates;i++) norm[j]+=matrix[i][j];
	}
	for(j=0;j<NoDates;j++) {
		if(norm[j]>0) for(i=0;i<NoDates;i++) matrix[i][j]/=norm[j];
		else for(i=0;i<NoDates;i++) matrix[i][j]=0.0;	//not necessary if matrix was all 
														//non-negative. (as should have been)
	}
	//Adding up for R0:
	for(i=0;i<NoDates;i++) {
		R0list[i]=0.0;
		for(j=0;j<NoDates;j++) R0list[i]+=matrix[i][j];
	}
	

	//Calculating the convoluted Bernoulli distribution:
	for(i=0;i<NoDates;i++) {
		RDist[i][0]=1.0-matrix[i][0];
		RDist[i][1]=matrix[i][0];
		for(r=2;r<=NoDates;r++) RDist[i][r]=0.0;

		for(j=1;j<NoDates;j++) {
			for(r=j+1;r>0;r--) {
				RDist[i][r]=RDist[i][r]*(1.0-matrix[i][j])+RDist[i][r-1]*matrix[i][j];
			}
			RDist[i][0]=RDist[i][0]*(1.0-matrix[i][j]);
		}
	}
	//Convert RDist into the cumulative distribution:
	for(i=0;i<NoDates;i++) {
		for(j=1;j<=NoDates;j++) RDist[i][j]+=RDist[i][j-1];
	}

}
/*-------------------------------------------------------------------------------------------*/
void CalcRDist(int index, int NoDates, int *Dates, double kappa, double eta, double **matrix, 
			   double **RDist, double **RSampleGT)
//Calculates the estimates of R for each date, 
//and returns the cumulative distributions for Ri in matrix.
{
	int i, j, r, timediffij;
	double *norm;

	if( (norm=(double *) calloc(NoDates, sizeof(double)))==0 )
		ERR_CRITICAL("CalcRDist: unable to allocate memory for norm.\n");

	for(i=0;i<NoDates;i++) {
		for(j=0;j<NoDates;j++) {
			timediffij=Dates[j]-Dates[i];
			if(timediffij>0 /*&& timediffij<=30*/ && i!=j){ //i can infect j if i was earlier, 
														//but less than 30 days before, 
														//and i cannot infect itself.
				matrix[i][j] = weibullPDF(timediffij, kappa, eta);
			}
			else { matrix[i][j]=0; }
		}
	}

	//Normalisation of matrix
	for(j=0;j<NoDates;j++) {
		norm[j]=0.0;
		for(i=0;i<NoDates;i++) norm[j]+=matrix[i][j];
	}
	for(j=0;j<NoDates;j++) {
		if(norm[j]>0) for(i=0;i<NoDates;i++) matrix[i][j]/=norm[j];
		else for(i=0;i<NoDates;i++) matrix[i][j]=0;	//not necessary if matrix was all 
													//non-negative. (as should have been)
	}
	//Adding up for R0:
	for(i=0;i<NoDates;i++) {
		RSampleGT[i][index]=0;
		for(j=0;j<NoDates;j++) RSampleGT[i][index]+=matrix[i][j];
	}
	

	//Calculating the convoluted Bernoulli distribution:
	for(i=0;i<NoDates;i++) {
		RDist[i][0]=1.0-matrix[i][0];
		RDist[i][1]=matrix[i][0];
		for(r=2;r<=NoDates;r++) RDist[i][r]=0.0;

		for(j=1;j<NoDates;j++) {
			for(r=j+1;r>0;r--) {
				RDist[i][r]=RDist[i][r]*(1.0-matrix[i][j])+RDist[i][r-1]*matrix[i][j];
			}
			RDist[i][0]=RDist[i][0]*(1.0-matrix[i][j]);
		}
	}
	//Convert RDist into the cumulative distribution:
	for(i=0;i<NoDates;i++) {
		for(j=1;j<=NoDates;j++) RDist[i][j]+=RDist[i][j-1];
	}

	free(norm);
}
/*-------------------------------------------------------------------------------------------*/
double weibullPDF(double x, double kappa, double eta)
{ 
	double PDF;
	//mean = 1/eta*exp(gammaln(1+1/kappa));
	//variance = 1/(eta*eta)*(exp(gammaln(1+2/kappa))-pow(exp(gammaln(1+1/kappa)), 2));
	if(x<=0.5) PDF = 1.0 - exp(-pow(eta*(x+0.5), kappa));
	else PDF = exp(-pow(eta*(x-0.5), kappa)) - exp(-pow(eta*(x+0.5), kappa));
	return PDF;
	//return kappa*pow(eta, kappa)*pow(x, kappa-1)*exp(-pow(x*eta, kappa));
}
/*-------------------------------------------------------------------------------------------*/
/*-------------------------------------------------------------------------------------------*/
void SampleRi(int index, int NoDates, double **RDist, double **RSampleTot) 
{
	double p;
	int i, R, N=0, j;

	printf("Sampling Epi no %d\r", index);

	for(j=0;j<1000 && N!=NoDates;j++) {	
	//for unconstrained epidemic size, comment the for-loop out (just keep the body)
		N=0;
		for(i=0;i<NoDates;i++) {
			p=ran3(&seed);
			for(R=0;R<=NoDates;R++) {
				if(p<RDist[i][R])	
					break;
			}
			RSampleTot[i][index]=(double) R;
			N+=R;
		}
	}
	RSampleTot[NoDates][index]=(double) N;
}
/*-------------------------------------------------------------------------------------------*/
/*-------------------------------------------------------------------------------------------*/
int NDistOutput(char *OutputFile, int NSample, int NoDates, double **RSampleTot)
{
	int *Dist;
	int i, N, NoCond=0;
	char filename[255];
	FILE *out;

	if( (Dist=(int *) calloc(10*NoDates+1, sizeof(int)))==0 )
		ERR_CRITICAL("NDistOutput: Unable to allocate memory for Dist.\n");
	for(i=0;i<10*NoDates+1;i++) Dist[i]=0;

	for(i=0;i<NSample;i++) {
		N=(int) RSampleTot[NoDates][i];
		if(N==NoDates) NoCond++;
		if(N<10*NoDates) Dist[N]++;
		else Dist[10*NoDates]++;
	}
	
	sprintf_s(filename, sizeof(filename), "NDist.%s", OutputFile);
	if( fopen_s(&out, filename, "w") !=0 )
		ERR_CRITICAL("NDistOutput: Unable to open file for output.\n");
	fprintf_s(out, "N\tNoEpis\n");
	for(i=0;i<10*NoDates+1;i++) fprintf_s(out, "%d\t%d\n", i, Dist[i]);
	fclose(out);

	free(Dist);
	return NoCond;
}
/*-------------------------------------------------------------------------------------------*/
/*-------------------------------------------------------------------------------------------*/
void CalcMeanR(int Npre, int NSample, double **RSampleTot, double *meanRSampleTot)
{
	int index, i;
	double meanR;

	for(index=0;index<NSample;index++) {
		meanR=0.0;
		for(i=0;i<Npre;i++) meanR+=RSampleTot[i][index];
		meanRSampleTot[index]=meanR/Npre;
	}
}
/*-------------------------------------------------------------------------------------------*/
double CalcMeanROpt(int Npre, double *R0list)
{
	int i;
	double meanR=0.0;

	for(i=0;i<Npre;i++) meanR+=R0list[i];
	return meanR/Npre;
}
/*-------------------------------------------------------------------------------------------*/
/*-------------------------------------------------------------------------------------------*/
void CalcMaxR(int NoDates, int NSample, double **RSampleTot, double *maxRSampleTot)
{
	int index, i;

	for(index=0;index<NSample;index++) {
		maxRSampleTot[index]=-1.0;
		for(i=0;i<NoDates;i++) 
			if(maxRSampleTot[index]<RSampleTot[i][index]) 
				maxRSampleTot[index]=RSampleTot[i][index];
	}
}
/*-------------------------------------------------------------------------------------------*/
double CalcMaxROpt(int NoDates, double *R0list)
{
	int i;
	double maxR=-1.0;

	for(i=0;i<NoDates;i++) if(maxR<R0list[i]) maxR=R0list[i];
	return maxR;
}
/*-------------------------------------------------------------------------------------------*/
/*-------------------------------------------------------------------------------------------*/
void sort(int n, double *arr)
// This is quicksort from the Numerical Recipes, but the array runs reasonably from 0 ot n-1, 
// unlike in the original where it runs from 1 to n.
{
	int i,ir=n,j,k,l=1,*istack;
	int jstack=-1;
	double a, temp;

	if( (istack=(int *) calloc(NSTACK, sizeof(int)))==0)
		ERR_CRITICAL("sort: Unable to allocate memory for istack.\n");

	for(;;) {
		if(ir-l < M) {
			for(j=l+1;j<=ir;j++) {
				a=arr[j-1];
				for(i=j-1;i>=l;i--) {
					if(arr[i-1] <= a) break;
					arr[i]=arr[i-1];
				}
				arr[i]=a;
			}
			if(jstack == -1) break;
			ir=istack[jstack--];
			l=istack[jstack--];
		} else {
			k=(l+ir) >> 1;
			SWAP(arr[k-1], arr[l])
			if(arr[l-1] > arr[ir-1]) {
				SWAP(arr[l-1], arr[ir-1])
			}
			if(arr[l] > arr[ir-1]) {
				SWAP(arr[l], arr[ir-1])
			}
			if(arr[l-1] > arr[l]) {
				SWAP(arr[l-1],arr[l])
			}
			i=l+1;
			j=ir;
			a=arr[l];
			for (;;) {
				do i++; while (arr[i-1]<a);
				do j--; while (arr[j-1]>a);
				if (j < i) break;
				SWAP(arr[i-1],arr[j-1]);
			}
			arr[l]=arr[j-1];
			arr[j-1]=a;
			jstack +=2;
			if(jstack > NSTACK-1) 
				ERR_CRITICAL("STACK too small in sort.\n");
			if(ir-i+1 >= j-l) {
				istack[jstack]=ir;
				istack[jstack-1]=i;
				ir=j-1;
			} else {
				istack[jstack]=j-1;
				istack[jstack-1]=l;
				l=i;
			}
		}
	}

	free(istack);
}
/*-------------------------------------------------------------------------------------------*/
/*-------------------------------------------------------------------------------------------*/
void OutputMeanMax(char *OutputFile, double meanR, double maxR, double meanCImin, 
				double meanCImax, double maxCImin, double maxCImax)
{
	FILE *out;
	char filename[255];

	sprintf_s(filename, sizeof(filename), "MeanMaxR%s", OutputFile);
	if( (fopen_s(&out, filename, "w"))!=0 )
		ERR_CRITICAL("OutputMeanMax: Unable to open file for output.\n");

	fprintf(out, "meanR\tmeanR_CImin\tmeanR_CImax\n%lg\t%lg\t%lg\n", 
		meanR, meanCImin, meanCImax);
	fprintf(out, "maxR\tmaxR_CImin\tmaxR_CImax\n%lg\t%lg\t%lg\n", 
		maxR, maxCImin, maxCImax);
	fclose(out);

}
/*-------------------------------------------------------------------------------------------*/
void OutputData(int NoDates, char *OutputFile, int *Dates, double *R0list, double *CIminGT, 
				double *CImaxGT, double *CIminTot, double *CImaxTot)
{
	int i;
	FILE *out;

	if( (fopen_s(&out, OutputFile, "w"))!=0 )
		ERR_CRITICAL("OutputData: Unable to open file for output.\n");
	fprintf(out, "Date\tR\tCIminGT\tCImaxGT\tCIminTot\tCImaxTot\n");
	for(i=0;i<NoDates;i++) {
		fprintf(out, "%d\t%lg\t%lg\t%lg\t%lg\t%lg\n", 
			Dates[i], R0list[i], CIminGT[i], CImaxGT[i], CIminTot[i], CImaxTot[i]);
	}
	fclose(out);

	printf("OutputData: Successfully written the data.\n");
}
/*-------------------------------------------------------------------------------------------*/
/*-------------------------------------------------------------------------------------------*/
/*-------------------------------------------------------------------------------------------*/
/*-------------------------------------------------------------------------------------------*/
